# Supplementary material for: Population genetic structure of the Mediterranean horseshoe bat Rhinolophus euryale in the central Balkans
Source: PLoS One. 2019 Jan 30;14(1):e0210321. doi: 10.1371/journal.pone.0210321 (PMC6353099; doi:10.1371/journal.pone.0210321)
Supplement: S3 File — (XLS) [file pone.0210321.s003.xls]

## Sheet: Sheet1
	K=2	2		K=3	2		K=4	3		K=5	1		K=6	1		K=7	1		K=8	1		1	when all values were smaller than 0.5 (treshold)
	K=2	2		K=3	3		K=4	2		K=5	1		K=6	1		K=7	2		K=8	1
	K=2	1		K=3	3		K=4	1		K=5	1		K=6	2		K=7	1		K=8	1		Calculations only until K = 8 because of obtained values (number of clusters = 1)
	K=2	2		K=3	3		K=4	3		K=5	2		K=6	1		K=7	1		K=8	1
	K=2	2		K=3	3		K=4	1		K=5	2		K=6	1		K=7	1		K=8	1
	K=2	2		K=3	3		K=4	2		K=5	1		K=6	2		K=7	1		K=8	1
	K=2	2		K=3	3		K=4	2		K=5	1		K=6	1		K=7	1		K=8	1
	K=2	2		K=3	1		K=4	1		K=5	1		K=6	1		K=7	1		K=8	1
	K=2	2		K=3	3		K=4	3		K=5	2		K=6	2		K=7	1		K=8	1
	K=2	2		K=3	3		K=4	3		K=5	3		K=6	2		K=7	1		K=8	1
	Median	Max		Median	Max		Median	Max		Median	Max		Median	Max		Median	Max		Median	Max
	2	2		3	3		2	3		1	3		1	2		1	2		1	1
	MaxMedK		3
